# Supplementary material for: One-Step Synergistic SDS-H2O2 Process for High-Purity Chitin Extraction from Fly Larvae
Source: Polymers (Basel). 2025 Apr 7;17(7):994. doi: 10.3390/polym17070994 (PMC11991004; doi:10.3390/polym17070994)
Supplement: Supplementary file 1 [file polymers-17-00994-s001.zip]

Archive with 1 entries (1 files):
- polymers-3563795-SI.pdf
